# Supplementary material for: Comparison of Efficacy among Three Radiofrequency Ablation Techniques for Treating Knee Osteoarthritis: A Systematic Review and Meta-Analysis
Source: Int J Environ Res Public Health. 2021 Jul 12;18(14):7424. doi: 10.3390/ijerph18147424 (PMC8306337; doi:10.3390/ijerph18147424)
Supplement: Supplementary file 1 [file ijerph-18-07424-s001.zip]

Archive with 1 entries (1 files):
- ijerph-1189278-supplementary.pdf
